# Supplementary material for: Results of the Implementation of a Pilot Model for the Bidirectional Screening and Joint Management of Patients with Pulmonary Tuberculosis and Diabetes Mellitus in Mexico
Source: PLoS One. 2014 Sep 17;9(9):e106961. doi: 10.1371/journal.pone.0106961 (PMC4167852; doi:10.1371/journal.pone.0106961)
Supplement: Data set S1 — Data set of historical control and study population. (ZIP) [file pone.0106961.s001.zip]

Archive with 1 entries (1 files):
- 2014 05 30 bidirectiona DM TB data base.dta
