# Supplementary material for: Results of the Implementation of a Pilot Model for the Bidirectional Screening and Joint Management of Patients with Pulmonary Tuberculosis and Diabetes Mellitus in Mexico
Source: PLoS One. 2014 Sep 17;9(9):e106961. doi: 10.1371/journal.pone.0106961 (PMC4167852; doi:10.1371/journal.pone.0106961)
Supplement: Data set S2 — Data set of same time control and study population. (XLS) [file pone.0106961.s002.xls]

## Sheet: Sheet1
folio	edad	sexo	termino	dm	pacrec1213	p13dic	cura2p
020101001	53	1	0	1	0	1	4
020103001	53	1	1	1	1	1	2
020103002	70	0	1	1	0	1	2
020103020	24	1	0	1	0	1	1
020103027	36	1	1	1	0	1	2
020103028	55	1	1	1	0	1	2
020103029	43	1	1	1	0	1	2
020103030	50	1	0	1	0	1	4
020103031	41	0	0	1	0	1	4
020103032	57	1	1	1	0	1	2
020103033	39	1	0	1	0	1	5
020103034	58	1	1	1	0	1	2
020103035	50	0	1	1	0	1	3
080201045	45	1	1	1	0	1	2
080201046	36	0	1	1	0	1	2
080201165	34	1	1	1	0	1	2
080201177	54	1	1	1	1	1	2
080201178	72	0	1	1	0	1	2
080201215	51	1	1	1	0	1	2
080201226	56	0	1	1	0	1	2
080201227	74	0	1	1	0	1	2
080201228	70	1	0	1	1	1	4
080201229	60	1	1	1	0	1	2
080201230	74	0	1	1	0	1	2
080201240	56	0	1	1		1	2
080201246	56	1	1	1	0	1	2
080201250	42	0	1	1	0	1	2
080201254	60	0	1	1	0	1	2
080201260	78	0	1	1	0	1	2
080201261	20	0	1	1	0	1	2
080201270	57	1	1	1	0	1	2
080202020	48	0	0	1	0	1	5
080202084	43	1	1	1	0	1	2
080202092	46	1	1	1	0	1	2
080202093	54	0	1	1	0	1	2
080202094	30	0	1	1	0	1	2
080202100	61	1	1	1	0	1	2
080202110	67	1	0	1	1	1	5
080202134	49	1	1	1	1	1	2
140501035	57	1	1	1	0	1	2
140501068	71	1	1	1	1	1	2
140502074	36	1	1	1	0	1	2
140503080	58	0	1	1	0	1	2
190401024	54	0	1	1	0	1	2
190401036	47	1	1	1	0	1	2
190403024	66	1	1	1	0	1	2
190403036	64	1	1	1	1	1	2
190403037	63	0	1	1	0	1	2
190403050	39	0	1	1	0	1	2
190403055	32	0	1	1	0	1	2
190403075	44	1	1	1	1	1	2
190403078	56	1	1	1	0	1	2
190403082	32	1	1	1	0	1	2
190403129	43	1	1	1	1	1	2
190403130	35	0	1	1	1	1	2
190403131	31	1	1	1	0	1	2
190403134	46	0	1	1	0	1	2
190403135	42	0	1	1	0	1	2
190403136	56	1	1	1	0	1	2
280301005	39	0	1	1	1	1	2
280301129	58	1	1	1	0	1	2
280302095	48	1	1	1	0	1	2
280302128	57	0	1	1	0	1	2
280302131	61	1	1	1	0	1	2
280303006	33	0	1	1	0	1	2
280303103	39	0	1	1	0	1	2
280303119	61	0	1	1	0	1	2
280303133	55	1	1	1	0	1	2
280303137	25	1	1	1	0	1	2
280303143	74	0	1	1	1	1	3
280304048	75	0	1	1	0	1	2
280304071	36	1	1	1	0	1	2
280304112	54	0	1	1	0	1	3
280304124	58	0	1	1	0	1	2
280304126	47	1	1	1	0	1	2
280304138	46	1	1	1	0	1	2
280304139	24	0	1	1	0	1	2
280304140	35	0	1	1	0	1	2
280304141	49	1	1	1	0	1	2
280304144	54	0	1	1	0	1	2
280304145	47	0	1	1	0	1	2
280304146	65	1	0	1	0	1	1
280304149	46	0	1	1	0	1	2
280304151	51	1	0	1	1	1	4
280305123	60	0	1	1	0	1	2
280305134	36	0	1	1	0	1	2
280305136	53	0	1	1	0	1	2
280306022	31	0	1	1	0	1	2
280306077	50	1	1	1	0	1	3
280306078	67	0	1	1	0	1	2
280306080	28	1	1	1	0	1	2
280306110	44	0	1	1	0	1	2
280306115	43	0	1	1	0	1	2
280306132	54	0	1	1	0	1	2
280306135	37	1	1	1	0	1	2
	51	0	1	1	0	0	2
	61	0	1	1	0	0	2
	63	0	1	1	0	0	2
	68	1	1	1	0	0	3
	58	1	0	1	0	0	5
	70	0	1	1	0	0	3
	56	1	0	1	0	0	5
	45	1	1	1	0	0	3
	45	0	1	1	0	0	2
	56	0	0	1	0	0	1
	65	0	1	1	0	0	2
	63	1	0	1	1	0	4
	61	0	1	1	0	0	2
	66	1	1	1	0	0	2
	71	0	1	1	0	0	3
	58	1	1	1	0	0	2
	75	1	1	1	1	0	2
	39	0	1	1	0	0	2
	45	1	1	1	0	0	2
	72	0	1	1	1	0	2
	40	1	1	1	0	0	2
	46	1	1	1	1	0	2
	31	1	1	1	0	0	2
	75	0	1	1	0	0	2
	53	1	1	1	1	0	2
	70	1	1	1	0	0	2
	38	1	1	1	0	0	2
	56	1	1	1	0	0	3
	34	0	1	1	0	0	2
	54	0	1	1	0	0	3
	63	1	1	1	0	0	2
	30	0	1	1	0	0	2
	47	1	1	1	0	0	2
	33	1	1	1	0	0	3
	42	0	1	1	0	0	2
	74	0	1	1	0	0	3
	52	1	1	1	0	0	2
	37	1	1	1	0	0	2
	62	0	1	1	0	0	2
	42	1	1	1	0	0	3
	64	0	1	1	0	0	2
	51	1	1	1	0	0	2
	58	1	1	1	0	0	2
	75	0	1	1	0	0	2
	55	0	1	1	0	0	3
	66	1	1	1	0	0	3
	72	0	1	1	0	0	2
	46	1	1	1	0	0	2
	63	0	1	1	1	0	3
	29	1	0	1	0	0	5
	46	1	1	1	1	0	2
	64	0	1	1	0	0	2
	36	1	1	1	0	0	3
	62	1	1	1	0	0	2
	64	0	1	1	0	0	2
	41	1	1	1	0	0	3
	50	0	1	1	0	0	3
	56	1	1	1	0	0	3
	41	0	1	1	0	0	2
	56	1	1	1	0	0	2
	60	0	1	1	0	0	2
	47	1	1	1	0	0	3
	39	0	1	1	0	0	2
	45	1	1	1	0	0	3
	25	1	1	1	0	0	2
	63	1	1	1	0	0	3
	44	1	1	1	0	0	2
	76	1	1	1	0	0	2
	48	1	0	1	0	0	1
	61	0	1	1	0	0	2
	46	0	1	1	0	0	2
	60	1		1	0	0
	60	1	1	1	0	0	2
	39	0	1	1	0	0	2
	30	1	1	1	0	0	3
	58	0	1	1	0	0	2
	56	1	1	1	0	0	2
	44	0	0	1	0	0	1
	53	0	1	1	0	0	2
	77	1	0	1	0	0	5
	23	0	0	1	0	0	1
	37	1	1	1	0	0	3
	58	1	1	1	0	0	3
	55	1	1	1	0	0	3
	56	1	1	1	0	0	2
	36	1	0	1	1	0	1
	49	1	1	1	1	0	2
	42	0	1	1	0	0	2
	60	1	1	1	0	0	3
	68	0	0	1	0	0	1
	64	1	0	1	1	0	4
	28	0	0	1	0	0	1
	46	1	1	1	0	0	2
	55	1	0	1	0	0	1
	42	0	0	1	0	0	5
	27	0	1	1	0	0	2
	43	1	1	1	0	0	2
	49	1	1	1	0	0	3
	73	1	1	1	1	0	2
	62	1	1	1	1	0	3
	38	0	0	1	0	0	5
	56	1	0	1	0	0	5
	65	1	0	1	0	0	4
	50	0	1	1	0	0	3
	37	1	1	1	0	0	2
	55	1	1	1	1	0	2
	43	1	1	1	0	0	3
	53	1	1	1	1	0	2
	66	1	0	1	0	0	1
	87	1	0	1	1	0	5
	53	1	1	1	0	0	2
	49	1	0	1	1	0	1
	67	0	0	1	0	0	1
	43	0	1	1	0	0	2
	67	0	0	1	0	0	1
	45	1	1	1	0	0	2
	47	1		1	0	0
	72	1	1	1	0	0	2
	57	0	1	1	0	0	2
	52	1	0	1	0	0	1
	35	0	0	1	0	0	5
	40	1	0	1	0	0	5
	48	1	1	1	1	0	2
	50	1	1	1	1	0	2
	24	1	0	1	0	0	1
	45	1	1	1	0	0	3
	67	1	1	1	0	0	3
	80	1	1	1	0	0	2
	39	0	0	1	0	0	1
	35	0	1	1	0	0	2
	49	1	1	1	0	0	2
	46	1	1	1	0	0	2
	61	1	1	1	0	0	2
	51	1	1	1	0	0	2
	75	1	1	1	1	0	2
	60	1	1	1	0	0	2
	59	0	1	1	0	0	2
	56	0	1	1	0	0	2
	53	0	1	1	1	0	2
	42	0	1	1	0	0	2
	27	1	0	1	1	0	1
	31	1	1	1	0	0	2
	31	0	1	1	0	0	3
	46	1	1	1	0	0	2
	63	0	0	1	0	0	5
	56	0	1	1	0	0	2
	51	0	1	1	0	0	3
	69	1	1	1	0	0	2
	67	0	0	1	1	0	5
	35	0	1	1	0	0	3
	43	1	1	1	0	0	3
	49	1	1	1	1	0	2
	56	1	1	1	0	0	2
	24	0	1	1	0	0	2
	39	0	1	1	0	0	3
	61	1	1	1	0	0	2
	70	1	0	1	0	0	5
	56	1	1	1	0	0	2
	59	0		1	0	0
	67	0	1	1	0	0	2
	42	0	0	1	0	0	5
	51	0	1	1	0	0	2
	47	1	1	1	0	0	2
	69	0	1	1	0	0	2
	49	1	0	1	0	0	5
	30	1	1	1	0	0	2
	67	1	0	1	0	0	4
	20	0	1	1	0	0	2
	60	1	1	1	0	0	2
	37	1	1	1	0	0	2
	49	1	1	1	0	0	2
	34	1	1	1	0	0	2
	57	1	1	1	0	0	2
	52	1	1	1	0	0	2
	57	0	1	1	0	0	2
	67	1	0	1	0	0	5
	37	0	0	1	0	0	4
	39	1	1	1	0	0	2
	52	1	1	1	0	0	2
	41	1	0	1	0	0	5
	49	1	1	1	0	0	2
	45	1	1	1	0	0	2
	48	0	0	1	0	0	5
	31	1	1	1	0	0	2
	26	1	0	1	0	0	4
	28	1	0	1	1	0	1
	37	1	1	1	1	0	3
	31	1	1	1	0	0	3
	70	1	0	1	1	0	7
	24	1	1	1	0	0	3
	66	1	1	1	0	0	2
	56	0	1	1	0	0	2
	67	1	1	1	0	0	2
	43	0	1	1	0	0	2
	38	0	1	1	0	0	2
	25	0	1	1	0	0	2
	32	0	1	1	0	0	3
	65	1	1	1	0	0	3
	52	0	1	1	0	0	2
	63	1	1	1	0	0	2
	25	0	1	1	0	0	3
	36	1	1	1	0	0	2
	28	0	0	1	1	0	4
	57	1	1	1	0	0	2
	59	0	0	1	0	0	5
	58	1	1	1	0	0	3
	57	0	0	1	0	0	4
	32	1	1	1	0	0	2
	40	1	1	1	0	0	3
	49	1	1	1	0	0	2
	46	1	1	1	0	0	3
	33	1		1	0	0
	55	0	1	1	0	0	2
	60	1	1	1	0	0	3
	53	0	1	1	0	0	3
	62	1	0	1	0	0	5
	61	0	0	1	0	0	5
	36	0	1	1	0	0	3
	58	1	1	1	0	0	2
	54	1	0	1	0	0	7
	54	0	1	1	0	0	2
	55	1	1	1	1	0	3
	40	1	0	1	0	0	4
	58	1	1	1	0	0	2
	57	1	1	1	0	0	3
	55	0	1	1	0	0	2
	56	1	1	1	0	0	2
	49	0	1	1	0	0	3
	66	0	1	1	0	0	3
	42	1	1	1	0	0	2
	65	0	1	1	0	0	2
	48	1	1	1	0	0	2
